# Supplementary material for: Factors related to the return to work of head and neck cancer patients diagnosed between 2004–2011 in Belgium: a multivariate Fine-Gray regression model analysis
Source: Arch Public Health. 2024 Sep 12;82:155. doi: 10.1186/s13690-024-01373-7 (PMC11391679; doi:10.1186/s13690-024-01373-7)
Supplement: Supplementary file 1 — Supplementary Material 1. [file 13690_2024_1373_MOESM1_ESM.xlsx]

## Sheet: Patient characteristics 
Descriptives - Patient characteristics of included HNC population														Descriptives - patient characteristics of included vs. excluded HNC population
Age	16-25	26-35	36-50	51-60											Included HNC patients			Excluded HNC patients		% stayed active
N	6	12	114	266											N	%		N	%
%	0.0150754	0.0301508	0.286432	0.668342										Age
														16-25	6	1.51		9	0.627615	60
Sex	Man	Woman						Age	Man	Woman				26-35	12	3.02		51	3.55649	80.9524
N	323	75					N	16-25	1	5				36-50	114	28.64		472	32.9149	80.5461
%	0.811558	0.188442						26-35	5	7				51-60	266	66.83		902	62.901	77.226
								36-50	92	22				Sex
HH	cohabit	cohabitwchild	single	singlewchild	Other			51-60	225	41				Man	323	81.16		1165	81.2413	78.293
N	151	138	71	29	9			Total	323	75				Woman	75	18.84		269	18.7587	78.1977
%	0.379397	0.346734	0.178392	0.0728643	0.0226131		N	16-25	0.00309598	0.0666667				Household composition
								26-35	0.0154799	0.0933333				Co-habitant	151	37.94		439	30.6137	74.4068
OC	blue collar	civil servant	other	white collar				36-50	0.28483	0.293333				Co-habitant with child	138	34.67		577	40.2371	80.6993
N	77	56	225	40				51-60	0.696594	0.546667				Single	71	17.84		292	20.3626	80.4408
%	0.193467	0.140704	0.565327	0.100502				Total	1	1				Single with child	29	7.29		102	7.11297	77.8626
														Other	9	2.26		24	1.67364	72.7273
Stage	l	ll	lll	lV										Occupational class
N	113	64	67	154										blue collar	77	19.35		350	24.4073	81.9672
%	0.28392	0.160804	0.168342	0.386935										white collar	40	10.05		253	17.643	86.3481
														civil servant	56	14.07		207	14.4351	78.7072
Modality	surgery	radiation	chemotherapy											Other	225	56.53		624	43.5146	73.4982
N	99	145	154											Cancer stage
%	0.248744	0.364322	0.386935											I	113	28.39		383	26.7085	77.2177
														II	64	16.08		226	15.7601	77.931
Events	Censored	RTW	Pension	Death										III	67	16.83		226	15.7601	77.1331
N	160	86	26	126										IV	154	39.69		599	41.7713	79.5485
%	0.40201	0.21608	0.0653266	0.316583										Therapeutic modality
														Surgery	99	24.87		309	21.55	75.7353
	Modality by stage (prop by columns)													Radiation therapy	145	36.43		431	30.06	74.8264
N (%)	I	II	III	IV										Chemoradiation therapy	154	38.69		694	48.4	81.8396
Chemoradiation	1 (5.3%)	15 (23.4%)	35 (52.2%)	98 (63.6%)
Radiation	40 (35.4%)	33 (51.6%)	27 (40.3%)	45 (29.2%)
Surgery	67 (59.3%)	16 (25.0%)	5 (7.5%)	11 (7.1%)

## Sheet: Time to events
Average TtE	I	II	III	IV	Totals
Censored	12.02	11.85	11.3	13.98	12.61
RTW	2.7	3.85	2.27	2.28	2.67
Retirement	3	3.25	4.86	2	3.19
Death	5.28	4.38	5.64	5.1	5.11
Totals	7.74	7.23	6.49	7.81	7.47
	1	2	3	4	5	6	7	8	9	10	11	12	13	14	15	16	17	18	19	20	21	22	23	24	25	26	27	28	29	30	31
Censored	7	7	11	5	9	3	12	8	7	9	10	5	6	6	5	1	4	1	5	1	1	4	9	7	1	4	5	2	1	1	3
RTW	46	13	7	7	1	4	2	2	0	2	1	0	0	0	0	0	0	0	1	0	0	0	0	0	0	0	0	0	0	0	0
Retirement	11	5	3	4	1	0	1	0	0	0	0	0	0	0	0	0	0	0	0	0	0	0	0	0	1	0	0	0	0	0	0
Death	32	19	25	10	6	0	6	2	5	1	2	2	3	1	3	1	2	3	0	0	0	1	2	0	0	0	0	0	0	0	0

## Sheet: CI's
	time	n.risk	estimate	std.error	95% CI		CI of RTW (in the presence of competing events)									CI's for RTW, Retirement and death
	RTW
	5	186	0.19	0.02	0.153, 0.230
	10	117	0.222	0.021	0.182, 0.265
	15	69	0.226	0.022	0.185, 0.270
	20	43	0.233	0.022	0.190, 0.278
	25	18	0.233	0.022	0.190, 0.278
	30	4	0.233	0.022	0.190, 0.278
	Retirement
	5	186	0.062	0.012	0.041, 0.089
	10	117	0.065	0.013	0.044, 0.093
	15	69	0.065	0.013	0.044, 0.093
	20	43	0.065	0.013	0.044, 0.093
	25	18	0.082	0.021	0.047, 0.129
	30	4	0.082	0.021	0.047, 0.129
	Death
	5	186	0.24	0.022	0.199, 0.284
	10	117	0.287	0.023	0.241, 0.333
	15	69	0.34	0.027	0.288, 0.392
	20	43	0.378	0.029	0.321, 0.434
	25	18	0.403	0.031	0.343, 0.463
	30	4	0.403	0.031	0.343, 0.463
strata	time	n.risk	estimate	std.error	95% CI
RTW
surgery	5	51	0.247	0.044	0.166, 0.336												Event 1	RTW
surgery	10	36	0.288	0.047	0.199, 0.382			CI's at year 1, 2 and 3 by ... + Gray's test									Event 2	Retirement
surgery	15	20	0.303	0.049	0.211, 0.401			Year 1	Year 3	Year 5	p (Gray's)						Event 3	Death
surgery	20	13	0.303	0.049	0.211, 0.401		Sex	0.03			0.03
surgery	25	5	0.303	0.049	0.211, 0.401		Man	17% (13%, 22%)	20% (16%, 25%)	21% (16%, 26%)
surgery	30	2	0.303	0.049	0.211, 0.401		Woman	25% (15%, 35%)	35% (23%, 47%)	35% (23%, 47%)
radiation	5	70	0.198	0.033	0.137, 0.267		Age				<0.001
radiation	10	38	0.232	0.036	0.166, 0.306		16-25	67% (14%, 92%)	—% (—%, —%)	—% (—%, —%)
radiation	15	24	0.232	0.036	0.166, 0.306		26-35	61% (26%, 84%)	—% (—%, —%)	—% (—%, —%)
radiation	20	14	0.251	0.04	0.177, 0.332		36-50	26% (18%, 34%)	31% (23%, 40%)	34% (24%, 44%)
radiation	25	5	0.251	0.04	0.177, 0.332		51-60	13% (9.0%, 17%)	14% (10%, 19%)	14% (10%, 19%)
radiation	30	0	NA	NA	NA, NA		Household composition				<0.001
chemoradiation	5	65	0.145	0.029	0.095, 0.206		cohabit	12% (7.0%, 17%)	12% (7.7%, 18%)	12% (7.7%, 18%)
chemoradiation	10	43	0.168	0.031	0.114, 0.233		cohabitwchild	29% (21%, 36%)	34% (26%, 42%)	34% (26%, 42%)
chemoradiation	15	25	0.168	0.031	0.114, 0.233		single	19% (11%, 29%)	26% (16%, 37%)	30% (18%, 44%)
chemoradiation	20	16	0.168	0.031	0.114, 0.233		singlewchild	10% (2.6%, 25%)	18% (6.4%, 35%)	18% (6.4%, 35%)
chemoradiation	25	8	0.168	0.031	0.114, 0.233		Other	11% (0.47%, 41%)	11% (0.47%, 41%)	11% (0.47%, 41%)
chemoradiation	30	2	0.168	0.031	0.114, 0.233		Occupational class				0.071
Retirement							blue collar	13% (6.8%, 22%)	17% (9.2%, 27%)	19% (11%, 30%)
surgery	5	51	0.064	0.025	0.026, 0.126		civil servant	9.1% (3.3%, 18%)	11% (4.5%, 21%)	11% (4.5%, 21%)
surgery	10	36	0.064	0.025	0.026, 0.126		other	23% (17%, 28%)	27% (21%, 33%)	27% (21%, 33%)
surgery	15	20	0.064	0.025	0.026, 0.126		white collar	20% (9.5%, 34%)	27% (14%, 42%)	27% (14%, 42%)
surgery	20	13	0.064	0.025	0.026, 0.126		Stage				0.058
surgery	25	5	0.064	0.025	0.026, 0.126		I	25% (18%, 34%)	32% (23%, 42%)	32% (23%, 42%)
surgery	30	2	0.064	0.025	0.026, 0.126		II	16% (8.2%, 26%)	20% (11%, 31%)	25% (13%, 39%)
radiation	5	70	0.071	0.022	0.036, 0.122		III	19% (11%, 30%)	23% (14%, 35%)	23% (14%, 35%)
radiation	10	38	0.08	0.023	0.042, 0.133		IV	14% (9.4%, 21%)	17% (11%, 23%)	17% (11%, 23%)
radiation	15	24	0.08	0.023	0.042, 0.133		Modality				0.071
radiation	20	14	0.08	0.023	0.042, 0.133		chemoradiation	15% (9.5%, 21%)	17% (11%, 23%)	17% (11%, 23%)
radiation	25	5	0.133	0.058	0.046, 0.268		radiation	19% (13%, 26%)	23% (17%, 31%)	25% (18%, 33%)
radiation	30	0	NA	NA	NA, NA		surgery	25% (17%, 34%)	30% (21%, 40%)	30% (21%, 40%)
chemoradiation	5	65	0.052	0.018	0.024, 0.095
chemoradiation	10	43	0.052	0.018	0.024, 0.095
chemoradiation	15	25	0.052	0.018	0.024, 0.095
chemoradiation	20	16	0.052	0.018	0.024, 0.095
chemoradiation	25	8	0.052	0.018	0.024, 0.095
chemoradiation	30	2	0.052	0.018	0.024, 0.095
Death
surgery	5	51	0.157	0.037	0.093, 0.238
surgery	10	36	0.157	0.037	0.093, 0.238
surgery	15	20	0.18	0.043	0.105, 0.271
surgery	20	13	0.207	0.049	0.120, 0.309
surgery	25	5	0.207	0.049	0.120, 0.309
surgery	30	2	0.207	0.049	0.120, 0.309
radiation	5	70	0.193	0.033	0.133, 0.262
radiation	10	38	0.273	0.039	0.200, 0.352
radiation	15	24	0.327	0.044	0.242, 0.414
radiation	20	14	0.38	0.05	0.283, 0.477
radiation	25	5	0.403	0.052	0.300, 0.503
radiation	30	0	NA	NA	NA, NA
chemoradiation	5	65	0.338	0.039	0.264, 0.414
chemoradiation	10	43	0.383	0.041	0.303, 0.461
chemoradiation	15	25	0.455	0.045	0.365, 0.540
chemoradiation	20	16	0.486	0.048	0.391, 0.576
chemoradiation	25	8	0.527	0.051	0.422, 0.621
chemoradiation	30	2	0.527	0.051	0.422, 0.621
	outcome	statistic	df	p.value
	1	5.28	2	0.071
	2	1.27	2	0.53
	3	19.2	2	<0.001

## Sheet: Multicollinearity
	Chi2 tests between explanatory variables		statistic	p-value
	Age	Sex	30.6149	< 0.001
	Age	Stage	14.9146	0.0933
	Age	Modality	12.3256	0.0551
	Age	Household	59.0119	< 0.001
	Age	Occ. Class	18.9126	0.0259
	Sex	Stage	3.0389	0.3857
	Sex	Modality	5.6461	0.0594
	Sex	Household	10.3963	0.0343
	Sex	Occ. Class	7.0863	0.0692
	Stage	Modality	152.308	0.001
	Stage	Household	13.8725	0.3089
	Stage	Occ. Class	8.9821	0.4389
	Modality	Household	8.9605	0.3456
	Modality	Occ. Class	7.2662	0.2969
	Household	Occ. Class	11.8883	0.4547
	Bold = Significant

## Sheet: Univariate analysis
	Univariate analysis for failure type 1 = RTW
	Variable	Coef	SE	HR	95% CI	p-value
Age	ref. Age 36-50
	Age 16-25	1.47	0.195	4.33	2.96, 6.34	<0.001
	Age 26-35	1.1	0.281	3.01	1.73, 5.21	<0.001
	Age 51-60	-0.898	0.231	0.41	0.26, 0.64	<0.001
Sex	ref. Man
	Woman	0.495	0.23	1.64	1.05, 2.57	0.031
Cancer stage	ref. Stage l
	Stage II	-0.415	0.312	0.66	0.36, 1.22	0.18
	Stage III	-0.303	0.299	0.74	0.41, 1.33	0.31
	Stage IV	-0.67	0.256	0.51	0.31, 0.85	0.009
Occupational class	ref. Blue collar
	Civil servant	-0.483	0.483	0.62	0.24, 1.59	0.32
	Other	0.429	0.296	1.54	0.86, 2.74	0.15
	White collar	0.421	0.403	1.52	0.69, 3.36	0.3
Household composition	Ref. Cohabitant
	Cohabitwchild	1.09	0.273	2.99	1.75, 5.10	<0.001
	Single	0.821	0.322	2.27	1.21, 4.27	0.011
	Singlewchild	0.368	0.491	1.44	0.55, 3.78	0.45
	Other	-0.036	1.03	0.96	0.13, 7.24	0.97
Moda-lity	Ref. Surgery
	Radiation	-0.237	0.243	0.79	0.49, 1.27	0.33
	Chemoradiation	-0.595	0.265	0.55	0.33, 0.93	0.025

## Sheet: Age-adjusted analysis
	Variable	Coef	SE	HR	95% CI	p-value
Age	ref. Age 36-50
	Age 16-25	1.47	0.195	4.33	2.96, 6.34	<0.001
	Age 26-35	1.1	0.281	3.01	1.73, 5.21	<0.001
	Age 51-60	-0.898	0.231	0.41	0.26, 0.64	<0.001
Sex	ref. Man
	Woman	0.064	0.235	1.07	0.67, 1.69	0.78
	ref. Age 36-50
	Age 16-25	1.43	0.24	4.17	2.60, 6.67	<0.001
	Age 26-35	1.08	0.308	2.93	1.60, 5.36	<0.001
	Age 51-60	-0.896	0.23	0.41	0.26, 0.64	<0.001
Stage	ref. Stage l
	Stage II	-0.45	0.276	0.64	0.37, 1.10	0.1
	Stage III	-0.272	0.294	0.76	0.43, 1.36	0.35
	Stage IV	-0.464	0.256	0.63	0.38, 1.04	0.07
	ref. Age 36-50
	Age 16-25	1.39	0.203	4	2.69, 5.95	<0.001
	Age 26-35	1.07	0.3	2.91	1.62, 5.25	<0.001
	Age 51-60	-0.878	0.232	0.42	0.26, 0.65	<0.001
Occupational class	ref. Blue collar
	Civil servant	-0.423	0.469	0.66	0.26, 1.64	0.37
	Other	0.454	0.293	1.58	0.89, 2.80	0.12
	White collar	0.101	0.393	1.11	0.51, 2.39	0.8
	ref. Age 36-50
	Age 16-25	1.34	0.245	3.83	2.37, 6.20	<0.001
	Age 26-35	0.999	0.296	2.72	1.52, 4.85	<0.001
	Age 51-60	-0.964	0.23	0.38	0.24, 0.60	<0.001
Household composition	ref. Cohabitant
	Cohabitwchild	0.665	0.311	1.94	1.06, 3.58	0.033
	Single	0.597	0.358	1.82	0.90, 3.66	0.1
	Singlewchild	-0.024	0.435	0.98	0.42, 2.29	0.96
	Other	-0.195	1.07	0.82	0.10, 6.72	0.86
	ref. Age 36-50
	Age 16-25	1.45	0.222	4.27	2.76, 6.60	<0.001
	Age 26-35	1.16	0.287	3.2	1.82, 5.61	<0.001
	Age 51-60	-0.678	0.265	0.51	0.30, 0.85	0.01
Treatment modality	ref. Surgery
	Radiation	-0.424	0.229	0.65	0.42, 1.03	0.065
	Chemoradiation	-0.535	0.265	0.59	0.35, 0.99	0.044
	ref. Age 36-50
	Age 16-25	1.43	0.195	4.19	2.86, 6.15	<0.001
	Age 26-35	1.14	0.292	3.13	1.76, 5.55	<0.001
	Age 51-60	-0.899	0.23	0.41	0.26, 0.64	<0.001

## Sheet: Multivariate analysis 
	Multivariate regression analysis for failure type 1 = RTW
	Variable	Coef	SE	HR	95% CI	p-value
Sex	ref. Man
	Woman	0.046	0.258	1.05	0.63, 1.73	0.86
Age	ref. Age 36-50
	Age 16-25	1.2	0.289	3.31	1.88, 5.84	<0.001
	Age 26-35	0.977	0.369	2.66	1.29, 5.48	0.008
	Age 51-60	-0.743	0.261	0.48	0.29, 0.79	0.005
Household composition	ref. Cohabitant
	Cohabitwchild	0.753	0.32	2.12	1.14, 3.97	0.018
	Single	0.784	0.37	2.19	1.06, 4.52	0.034
	Singlewchild	0.057	0.453	1.06	0.44, 2.57	0.9
	Other	-0.04	1.08	0.96	0.12, 7.91	0.97
Occupational class	ref. Blue collar
	Civil servant	-0.386	0.473	0.68	0.27, 1.72	0.41
	Other	0.586	0.302	1.8	1.0, 3.25	0.052
	White collar	0.209	0.391	1.23	0.57, 2.65	0.59
Cancer stage	ref. Stage l
	Stage II	-0.459	0.292	0.63	0.36, 1.12	0.12
	Stage III	0.047	0.33	1.05	0.55, 2.00	0.89
	Stage IV	-0.18	0.288	0.83	0.48, 1.47	0.53
Treatent modality	ref. Surgery
	Radiation	-0.330	0.255	0.72	0.44, 1.18	0.2
	Chemoradiation	-0.562	0.316	0.57	0.31, 1.06	0.075

## Sheet: Stratified multivariate analyse
	Multivariate regression analysis for failure type 1 = RTW among patients < 51
	Variable	Coef	SE	HR	95% CI	p-value
Sex	ref. Man
	Woman	0.473	0.31	1.6	0.87, 2.95	0.13
Household composition	ref. Cohabitant
	Cohabitwchild	0.168	0.434	1.18	0.51, 2.77	0.7
	Single	-0.26	0.53	0.77	0.27, 2.18	0.62
	Singlewchild	-0.286	0.571	0.75	0.25, 2.30	0.62	Frequencies for householdhold composition by age group >
	Other	-10.1	0.769	0	0.00, 0.00	<0.001				cohabit	cohabitwchild	single	singlewchild	Other
Occupational class	ref. Blue collar								< 51	18	68	31	12	3
	Civil servant	-0.423	0.611	0.66	0.20, 2.17	0.49			> 50	133	70	40	17	6
	Other	0.595	0.401	1.81	0.83, 3.98	0.14
	White collar	0.308	0.528	1.36	0.48, 3.83	0.56
Cancer stage	ref. Stage l
	Stage II	-0.297	0.369	0.74	0.36, 1.53	0.42
	Stage III	0.108	0.391	1.11	0.52, 2.40	0.78
	Stage IV	-0.307	0.388	0.74	0.34, 1.58	0.43
Treatent modality	ref. Surgery
	Radiation	0.591	0.373	1.81	0.87, 3.75	0.11
	Chemoradiation	0.347	0.448	1.41	0.59, 3.40	0.44
	Multivariate regression analysis for failure type 1 = RTW among patients > 50
	Variable	Coef	SE	HR	95% CI	p-value
Sex	ref. Man
	Woman	-0.228	0.513	0.8	0.29, 2.18	0.66
Household composition	ref. Cohabitant
	Cohabitwchild	1.18	0.378	3.26	1.55, 6.84	0.002
	Single	1.18	0.446	3.26	1.36, 7.81	0.008
	Singlewchild	-9.41	0.435	0	0.00, 0.00	<0.001	see frequencies above (right)
	Other	1.25	0.857	3.49	0.65, 18.7	0.14
Occupational class	ref. Blue collar
	Civil servant	-0.767	0.843	0.46	0.09, 2.42	0.36
	Other	0.593	0.479	1.81	0.71, 4.62	0.22
	White collar	-0.279	0.879	0.76	0.14, 4.24	0.75
Cancer stage	ref. Stage l
	Stage II	-0.475	0.547	0.62	0.21, 1.82	0.39
	Stage III	0.313	0.496	1.37	0.52, 3.62	0.53
	Stage IV	-0.205	0.441	0.81	0.34, 1.93	0.64
Treatent modality	ref. Surgery
	Radiation	-0.86	0.464	0.42	0.17, 1.05	0.064
	Chemoradiation	-0.523	0.424	0.59	0.26, 1.36	0.22
		≤ 50 years old			> 50 years old
	Variable	HR	95% CI	p-value	HR	95% CI	p-value
Sex	ref. Man
	Woman	1.6	0.87, 2.95	0.13	0.8	0.29, 2.18	0.66
Household composition	ref. Cohabitant
	Cohabitwchild	1.18	0.51, 2.77	0.7	3.26	1.55, 6.84	0.002
	Single	0.77	0.27, 2.18	0.62	3.26	1.36, 7.81	0.008
	Singlewchild	0.75	0.25, 2.30	0.62	0	0.00, 0.00	<0.001
	Other	0	0.00, 0.00	<0.001	3.49	0.65, 18.7	0.14
Occupational class	ref. Blue collar
	Civil servant	0.66	0.20, 2.17	0.49	0.46	0.09, 2.42	0.36
	Other	1.81	0.83, 3.98	0.14	1.81	0.71, 4.62	0.22
	White collar	1.36	0.48, 3.83	0.56	0.76	0.14, 4.24	0.75
Cancer stage	ref. Stage l
	Stage II	0.74	0.36, 1.53	0.42	0.62	0.21, 1.82	0.39
	Stage III	1.11	0.52, 2.40	0.78	1.37	0.52, 3.62	0.53
	Stage IV	0.74	0.34, 1.58	0.43	0.81	0.34, 1.93	0.64
Treatent modality	ref. Surgery
	Radiation	1.28	0.66, 2.49	0.11	0.42	0.17, 1.05	0.064
	Chemoradiation	0.71	0.26, 1.70	0.44	0.59	0.26, 1.36	0.22
